# Supplementary material for: Mitochondrial Dysfunction Causes Oxidative Stress and Tapetal Apoptosis in Chemical Hybridization Reagent-Induced Male Sterility in Wheat
Source: Front Plant Sci. 2018 Jan 10;8:2217. doi: 10.3389/fpls.2017.02217 (PMC5767846; doi:10.3389/fpls.2017.02217)
Supplement: TABLE S1 — Gene-specific primers used in this study. [file Table_1.XLS]

## Sheet: Sheet1
Table S1 Gene-specific primers used in this study.
Gene	Forward primer	Reverse primer
COX2	AATCGCTCTTTGTGATGCTG	ATCCTTTGTGGGATTGGATT
AOX1a	CCTATTTCTTCGGCTACCTCATCTC	CGGGGACGTTGTCGATCTT
AOX1c	CGAGTGGAAGTGGTCTTGCTT	TTGGGCTTGTGGTGCTTG
MnSOD	CAGAAGCACCACGCCACCT	TCTCCAGCATATTTCCAGT
SOD	AGAACCTCAAGCCTATCAGC	GACAAATCACGCAAGCACT
POD	CTGTCACCGACCTTCTACG	AGGGCTACAACGGACGTCAC
CAT	CCTTCCTATTTGACGATGT	AGGTGCCTCCAACAGTAA
TaMCAII	GACAAGGCAAAGGAGCAGATAG	TAGTGAGACCATCCCCAGTT
Actin	CTCCCTCACAACAACCGC	TACCAGGAACTTCCATACCAAC
