# Supplementary material for: Mitochondrial Dysfunction Causes Oxidative Stress and Tapetal Apoptosis in Chemical Hybridization Reagent-Induced Male Sterility in Wheat
Source: Front Plant Sci. 2018 Jan 10;8:2217. doi: 10.3389/fpls.2017.02217 (PMC5767846; doi:10.3389/fpls.2017.02217)
Supplement: TABLE S2 — Identification of six differentially expressed proteins from isolated mitochondria of control and CHA-SQ-1-treated wheat plants. [file Table_2.XLS]

## Sheet: Sheet1
Table S2 Identification of six differentially expressed proteins from isolated mitochondria of control and CHA-SQ-1-treated wheat plants.
a Spot number in two-dimensional electrophoresis (2-DE) gel, as shown in Figure S1.
b The NCBInr reference number of the spot.
c Protein names from the NCBInr database.
d Protein species from the NCBInr database.
e The molecular mass of the predicted protein/the molecular mass of the protein as estimated by its gel migration.
f The pI of the predicted protein/the pI of the protein as estimated by its gel migration.
g Percentage of predicated protein sequence covered by matched sequences using MS/MS data. The number indicates the coverage obtained from MS/MS data.
h The threshold score of credible identification
i The statistical probability of a true positive identification of the predicted protein as calculated by MASCOT using MS/MS data. The number indicates the coverage obtained from MS/MS data.
Spota	Accession No.b	Protein namec	Source speiesd	Theoretical/observed		SCg (%)	Threshold scoreh	Scorei	Matched peptides
				Mre (kDa)	pIf
1	gi|81176509	ATP1	Triticum aestivum	55.56/64.08	5.70/5.08	27	49	759	R.AAELTTLLESR.M R.MTNFYTNFQVDEIGR.V + Oxidation (M) R.VVSVGDGIAR.V K.GALSDHER.R K.AVDSLVPIGR.G R.ELIIGDR.Q R.QMSLLLR.R R.EAFPGDVFYLHSR.L R.GIRPAINVGLSVSR.V K.LELAQYR.E R.EVAAFAQFGSDLDAATQALLNR.G K.QIVVIYAAVNGFCDR.M
2	gi|81176509	ATP1	Triticum aestivum	55.56/63.02	5.70/5.24	23	49	821	R.AAELTTLLESR.M R.MTNFYTNFQVDEIGR.V + Oxidation (M) R.VVSVGDGIAR.V K.GALSDHER.R K.AVDSLVPIGR.G R.ELIIGDR.Q R.QMSLLLR.R R.EAFPGDVFYLHSR.L K.LELAQYR.E R.EVAAFAQFGSDLDAATQALLNR.G K.QPQYEPLPIEK.Q
3	gi|22204116	putative cytochrome c oxidase subunit	Triticum aestivum	17.71/14.20	4.42/4.81	19	49	164	K.VPTLAEEYSLPPK.E R.FPTTNQTR.H R.SLCPSEWVER.WSPTVIALR
4	CYB5_ORYSJ	Cytochrome b5	Oryza sativa Japonica Group	15.33/17.51	5.10/5.69	11	29	111	K.DATDDFEDVGHSTTAR.A
5	gi|22204116	putative cytochrome c oxidase subunit	Triticum aestivum	17.71/17.33	4.42/5.85	39	49	236	K.VPTLAEEYSLPPK.E K.EVPVEKPAEEK.S K.SATITEASPADEPAADVEEK.S R.FPTTNQTR.H R.SLCPSEWVER.W
6	gi|22204116	putative cytochrome c oxidase subunit	Triticum aestivum	17.71/17.21	4.42/6.09	19	49	174	K.VPTLAEEYSLPPK.E R.FPTTNQTR.H R.SLCPSEWVER.W
